# Supplementary material for: Absolute quantification reveals the stable transmission of a high copy number variant linked to autoinflammatory disease
Source: BMC Genomics. 2016 Apr 23;17:299. doi: 10.1186/s12864-016-2619-0 (PMC4841964; doi:10.1186/s12864-016-2619-0)
Supplement: Additional file 1: Table S1. — Summary information for each individual included in the current study. (XLSX 69 kb) [file 12864_2016_2619_MOESM1_ESM.xlsx]

## Sheet: Sheet1
Table S1. Summary information for each individual included in the current study.
			Phenotype1									Genotype
ID	Sex2	Age3	S	F	Ar	V	O	Am	C1	C2	C3	CNV_14.3	CNV_16.1	Experiment4
SP001	F	NA	1	1	0	0	0	1	0	0	0	4	6	GeneticTest
SP002	M	NA	1	1	0	0	0	1	0	0	0	2	10	GeneticTest
SP003	F	NA	0	0	0	0	0	NA	0	1	1	4	6	GeneticTest
SP004	F	NA	0	0	0	0	0	NA	0	1	1	2	10	GeneticTest
SP005	F	NA	0	0	0	0	0	NA	0	1	1	2	10	GeneticTest
SP006	F	NA	0	0	0	0	0	NA	0	1	1	4	6	GeneticTest
SP007	M	NA	0	0	0	0	0	NA	0	1	1	2	10	GeneticTest
SP008	F	NA	1	1	1	1	0	NA	0	0	0	2	10	GeneticTest
SP009	M	NA	0	0	0	0	0	NA	0	1	1	2	10	GeneticTest
SP010	F	NA	0	0	0	0	0	NA	0	1	1	2	10	GeneticTest
SP011	M	NA	0	0	0	0	0	NA	0	1	1	4	6	GeneticTest
SP012	M	48	0	0	0	0	0	NA	0	1	0	4	6	GeneticTest
SP013	F	NA	0	0	0	0	0	NA	0	1	1	4	6	GeneticTest
SP014	F	NA	0	0	0	0	0	NA	0	1	1	2	10	GeneticTest
SP015	F	NA	1	0	0	0	0	1	0	0	0	6	2	GeneticTest
SP016	F	NA	0	0	0	0	0	NA	0	1	1	4	6	GeneticTest
SP017	F	48	1	0	1	0	0	1	0	0	0	2	10	GeneticTest
SP018	M	NA	0	0	0	0	0	NA	0	1	1	2	10	GeneticTest
SP019	F	NA	0	0	0	0	0	NA	0	1	1	6	2	GeneticTest
SP020	F	NA	0	0	0	0	0	NA	0	1	1	6	2	GeneticTest
SP021	F	70	1	0	1	1	0	NA	0	0	0	2	10	GeneticTest
SP022	M	59	0	0	0	0	0	NA	0	1	0	6	2	GeneticTest
SP023	F	60	1	1	1	0	0	NA	0	0	0	4	6	GeneticTest
SP024	M	NA	0	0	0	0	0	NA	0	1	1	2	10	GeneticTest
SP025	M	38	1	1	0	0	0	NA	0	0	0	2	10	GeneticTest
SP026	M	NA	0	0	0	0	0	NA	0	1	0	4	6	GeneticTest
SP027	F	120	0	0	0	0	0	NA	1	1	0	4	6	GeneticTest
SP028	M	NA	0	0	0	0	0	NA	0	1	1	4	6	GeneticTest
SP029	F	64	1	1	1	1	0	NA	0	0	0	4	6	GeneticTest
SP030	M	NA	1	1	0	0	0	1	0	0	0	2	10	GeneticTest
SP031	F	74	1	1	1	1	0	NA	0	0	0	2	10	GeneticTest
SP032	M	51	0	0	0	0	0	NA	0	1	0	4	6	GeneticTest
SP033	M	NA	0	0	0	0	0	NA	0	1	0	6	2	GeneticTest
SP034	M	75	1	1	1	1	1	NA	0	0	0	2	10	GeneticTest
SP035	F	51	1	1	0	0	0	NA	0	0	0	2	10	GeneticTest
SP036	F	NA	1	0	1	0	0	1	0	0	0	2	10	GeneticTest
SP037	F	96	1	1	1	0	0	NA	0	0	0	2	10	GeneticTest
SP038	M	145	1	1	1	0	0	NA	0	0	0	2	10	GeneticTest
SP039	M	42	1	1	1	0	0	NA	0	0	0	2	10	GeneticTest
SP040	F	67	1	1	1	1	0	NA	0	0	0	2	10	GeneticTest
SP041	F	6	1	1	0	0	0	NA	0	0	0	2	10	GeneticTest
SP042	F	NA	1	1	1	1	0	NA	0	0	0	2	10	GeneticTest
SP043	F	113	1	1	1	0	0	NA	0	0	0	4	6	GeneticTest
SP044	F	6	1	1	1	0	0	NA	0	0	0	2	10	GeneticTest
SP045	F	14	1	1	1	0	0	NA	0	0	0	2	10	GeneticTest
SP046	M	33	1	1	1	1	0	NA	0	0	0	2	10	GeneticTest
SP047	F	88	1	1	1	0	0	NA	0	0	0	4	6	GeneticTest
SP048	M	66	1	1	0	0	0	NA	0	0	0	2	10	GeneticTest
SP049	F	28	1	1	1	0	0	NA	0	0	0	2	10	GeneticTest
SP050	F	94	1	1	1	1	0	NA	0	0	0	4	6	GeneticTest
SP051	M	36	1	1	1	1	0	NA	0	0	0	2	10	GeneticTest
SP052	F	102	1	1	1	1	0	NA	0	0	0	2	10	GeneticTest
SP053	M	78	1	1	1	0	0	NA	0	0	0	4	6	GeneticTest
SP054	F	48	1	1	1	0	0	NA	0	0	0	2	10	GeneticTest
SP055	M	122	1	1	1	0	0	NA	0	0	0	2	10	GeneticTest
SP056	F	32	1	1	1	NA	NA	NA	0	0	0	2	10	GeneticTest
SP057	M	94	1	1	1	0	0	NA	0	0	0	2	10	GeneticTest
SP058	M	36	1	1	1	0	0	NA	0	0	0	4	6	GeneticTest
SP059	F	77	1	1	1	1	0	NA	0	0	0	2	10	GeneticTest
SP060	M	121	1	1	1	0	0	NA	0	0	0	2	10	GeneticTest
SP061	F	80	1	1	0	0	0	1	0	0	0	2	6	GeneticTest
SP062	F	59	1	1	1	1	0	NA	0	0	0	2	10	GeneticTest
SP063	F	71	0	0	0	0	0	NA	1	1	0	2	10	GeneticTest
SP064	F	85	0	0	0	0	0	NA	1	1	0	6	2	GeneticTest
SP065	M	136	0	0	0	0	0	NA	1	1	0	2	10	GeneticTest
SP066	M	68	0	0	0	0	0	NA	1	1	0	4	6	GeneticTest
SP067	M	33	1	0	0	1	1	NA	0	0	0	2	10	GeneticTest
SP068	F	108	0	0	0	0	0	NA	1	1	0	4	6	GeneticTest
SP069	F	77	0	0	0	0	0	NA	1	1	0	2	10	GeneticTest
SP070	F	61	0	0	0	0	0	NA	1	1	0	2	10	GeneticTest
SP071	F	59	1	0	0	1	0	NA	0	0	0	2	10	GeneticTest
SP072	F	47	0	0	0	0	0	NA	0	1	0	2	10	GeneticTest
SP073	M	39	0	0	0	0	0	NA	0	1	0	2	10	GeneticTest
SP074	F	83	0	0	0	0	0	NA	1	1	0	4	6	GeneticTest
SP075	M	39	0	0	0	0	0	NA	0	1	0	6	2	GeneticTest
SP076	F	89	1	0	0	1	0	NA	0	0	0	2	10	GeneticTest
SP077	F	73	1	0	1	1	0	NA	0	0	0	4	6	GeneticTest
SP078	M	107	0	0	0	0	0	NA	1	1	0	4	6	GeneticTest
SP079	F	51	0	0	0	0	0	NA	0	1	0	4	6	GeneticTest
SP080	F	NA	0	0	0	0	0	NA	0	1	0	6	2	GeneticTest
SP081	M	NA	0	0	0	0	0	NA	0	1	1	4	2	GeneticTest
SP082	F	21	1	1	0	0	0	NA	0	0	0	4	6	GeneticTest
SP083	F	35	1	1	0	0	0	NA	0	0	0	2	10	GeneticTest
SP084	M	62	1	1	1	1	0	NA	0	0	0	2	10	GeneticTest
SP085	M	35	1	1	1	0	0	NA	0	0	0	2	10	GeneticTest
SP086	F	95	1	1	NA	1	1	NA	0	0	0	2	10	GeneticTest
SP087	F	10	1	1	0	0	0	NA	0	0	0	2	10	GeneticTest
SP088	F	88	1	1	1	1	0	NA	0	0	0	4	6	GeneticTest
SP089	F	101	0	0	0	0	0	NA	1	1	0	2	10	GeneticTest
SP090	M	29	1	1	1	1	1	NA	0	0	0	2	10	GeneticTest
SP091	F	17	1	1	0	NA	NA	NA	0	0	0	4	6	GeneticTest
SP092	F	111	1	0	0	0	0	1	0	0	0	2	10	GeneticTest
SP093	M	53	1	1	0	1	1	1	0	0	0	2	10	GeneticTest
SP094	F	44	0	0	0	0	0	NA	0	1	0	2	10	GeneticTest
SP095	M	130	1	1	1	0	0	NA	0	0	0	2	10	GeneticTest
SP096	M	124	0	0	0	NA	NA	NA	1	1	0	4	6	GeneticTest
SP097	F	45	0	0	0	0	0	NA	0	1	0	2	10	GeneticTest
SP098	M	5	1	1	0	0	0	NA	0	0	0	2	10	GeneticTest
SP099	F	22	1	1	1	0	0	NA	0	0	0	2	10	GeneticTest
SP100	F	30	1	0	1	1	0	NA	0	0	0	2	10	GeneticTest
SP101	F	155	0	0	0	0	0	NA	1	1	0	4	6	GeneticTest
SP102	M	41	0	0	0	0	0	NA	0	1	0	2	10	GeneticTest
SP103	F	9	1	0	1	0	0	NA	0	0	0	2	10	GeneticTest
SP104	M	5	1	1	1	0	0	NA	0	0	0	2	10	GeneticTest
SP105	F	45	0	0	0	0	0	NA	0	1	0	2	10	GeneticTest
SP106	F	49	1	1	0	0	1	NA	0	0	0	2	10	GeneticTest
SP107	M	73	0	0	0	0	0	NA	1	1	0	2	10	GeneticTest
SP108	M	132	0	0	0	0	0	NA	1	1	0	2	10	GeneticTest
SP109	F	57	1	0	0	0	1	NA	0	0	0	2	10	GeneticTest
SP110	M	17	1	1	0	0	0	NA	0	0	0	2	10	GeneticTest
SP111	M	15	1	1	0	0	0	NA	0	0	0	2	10	GeneticTest
SP112	F	44	0	0	0	0	0	NA	0	1	0	4	6	GeneticTest
SP113	M	37	0	0	0	0	0	NA	0	1	0	2	10	GeneticTest
SP114	M	34	0	0	0	0	0	NA	0	1	0	4	6	GeneticTest
SP115	F	54	0	0	0	0	0	NA	0	1	0	2	10	GeneticTest
SP116	M	29	1	1	0	0	0	NA	0	0	0	2	10	GeneticTest
SP117	M	155	1	1	0	0	0	NA	0	0	0	2	10	GeneticTest
SP118	F	NA	1	1	0	0	0	NA	0	0	0	2	10	GeneticTest
SP119	M	71	0	0	NA	0	0	NA	1	1	0	4	6	GeneticTest
SP120	M	129	1	0	1	0	0	NA	0	0	0	2	10	GeneticTest
SP121	M	110	0	0	0	0	0	NA	1	1	0	4	2	GeneticTest
SP122	M	83	1	1	0	0	0	NA	0	0	0	2	10	GeneticTest
SP123	M	105	1	1	1	1	0	NA	0	0	0	4	6	GeneticTest
SP124	F	54	1	1	1	1	0	NA	0	0	0	4	6	GeneticTest
SP125	F	88	1	1	1	1	0	NA	0	0	0	4	6	GeneticTest
SP126	F	45	1	0	0	0	1	NA	0	0	0	2	10	GeneticTest
SP127	F	27	1	0	1	1	0	NA	0	0	0	2	10	GeneticTest
SP128	M	40	1	1	1	0	0	NA	0	0	0	4	6	GeneticTest
SP129	M	35	0	0	0	0	0	NA	0	1	0	2	10	GeneticTest
SP130	F	54	0	0	0	0	0	NA	0	1	0	2	10	GeneticTest
SP131	M	20	1	1	0	0	0	NA	0	0	0	2	10	GeneticTest
SP132	M	85	0	0	0	0	0	NA	1	1	0	4	6	GeneticTest
SP133	F	44	1	1	1	1	0	NA	0	0	0	2	10	GeneticTest
SP134	F	36	1	1	1	0	0	NA	0	0	0	2	10	GeneticTest
SP135	M	76	1	1	1	0	1	NA	0	0	0	2	10	GeneticTest
SP136	F	36	1	1	1	0	0	NA	0	0	0	2	10	GeneticTest
SP137	M	38	1	1	0	1	0	NA	0	0	0	2	10	GeneticTest
SP138	M	67	0	0	0	0	0	NA	1	1	0	4	6	GeneticTest
SP139	M	22	1	1	0	0	1	NA	0	0	0	2	10	GeneticTest
SP140	F	48	1	1	0	0	0	NA	0	0	0	2	10	GeneticTest
SP141	F	38	1	1	0	0	0	NA	0	0	0	2	10	GeneticTest
SP142	F	22	1	1	1	0	1	NA	0	0	0	2	10	GeneticTest
SP143	M	120	0	0	0	0	0	NA	1	1	0	2	10	GeneticTest
SP144	F	42	1	1	1	1	1	NA	0	0	0	2	10	GeneticTest
SP145	M	83	0	0	0	0	0	NA	1	1	0	2	10	GeneticTest
SP146	F	92	1	0	0	1	0	NA	0	0	0	2	10	GeneticTest
SP147	F	62	0	0	0	0	0	NA	1	1	0	2	10	GeneticTest
SP148	M	72	1	1	1	1	0	NA	0	0	0	2	10	GeneticTest
SP149	F	64	1	1	1	0	1	NA	0	0	0	2	10	GeneticTest
SP150	F	84	1	1	1	1	1	0	0	0	0	2	10	GeneticTest
SP151	M	171	0	0	0	0	0	NA	1	1	0	6	2	GeneticTest
SP152	M	33	1	1	1	0	1	NA	0	0	0	4	6	GeneticTest
SP153	M	97	0	0	0	0	0	NA	1	1	0	4	6	GeneticTest
SP154	M	72	1	1	1	0	0	NA	0	0	0	2	10	GeneticTest
SP155	F	113	1	0	0	0	1	NA	0	0	0	2	10	GeneticTest
SP156	F	54	1	1	1	1	0	NA	0	0	0	4	6	GeneticTest
SP157	M	94	1	1	0	1	0	NA	0	0	0	2	10	GeneticTest
SP158	M	38	1	1	0	0	0	NA	0	0	0	2	10	GeneticTest
SP159	F	100	1	1	1	1	0	NA	0	0	0	2	10	GeneticTest
SP160	M	97	1	0	0	1	0	NA	0	0	0	2	10	GeneticTest
SP161	F	22	1	1	0	0	0	NA	0	0	0	2	10	GeneticTest
SP162	M	49	0	0	0	0	0	NA	0	1	0	2	10	GeneticTest
SP163	M	65	0	0	0	0	0	NA	1	1	0	4	6	GeneticTest
SP164	F	89	1	1	1	1	1	NA	0	0	0	2	10	GeneticTest
SP165	F	23	1	1	0	0	1	NA	0	0	0	2	10	GeneticTest
SP166	F	12	1	1	0	1	0	NA	0	0	0	2	10	GeneticTest
SP167	F	70	1	1	0	0	0	NA	0	0	0	2	10	GeneticTest
SP168	F	131	0	0	0	0	0	NA	1	1	0	4	6	GeneticTest
SP169	M	49	0	0	0	0	0	NA	0	1	0	2	10	GeneticTest
SP170	M	44	0	0	0	0	0	NA	0	1	0	2	10	GeneticTest
SP171	F	159	0	0	0	NA	NA	NA	1	1	0	4	6	GeneticTest
SP172	F	118	1	1	1	1	0	NA	0	0	0	4	6	GeneticTest
SP173	M	67	0	0	0	0	0	NA	1	1	0	2	10	GeneticTest
SP174	F	44	1	1	0	0	1	NA	0	0	0	2	10	GeneticTest
SP175	M	56	1	1	0	1	1	NA	0	0	0	2	10	GeneticTest
SP176	F	24	0	0	0	0	0	NA	0	1	0	2	10	GeneticTest
SP177	M	24	0	0	0	0	0	NA	0	1	0	2	10	GeneticTest
SP178	F	40	1	1	1	0	1	NA	0	0	0	2	10	GeneticTest
SP179	M	134	1	1	1	0	1	NA	0	0	0	4	6	GeneticTest
SP180	M	67	1	1	0	0	0	NA	0	0	0	6	2	GeneticTest
SP181	M	47	1	1	0	0	0	NA	0	0	0	2	10	GeneticTest
SP182	M	NA	1	0	0	0	1	NA	0	0	0	2	10	GeneticTest
SP183	F	76	1	1	0	0	1	0	0	0	0	2	10	GeneticTest
SP184	F	62	0	0	NA	NA	NA	0	1	1	0	2	10	GeneticTest
SP185	M	63	1	1	NA	NA	NA	1	0	0	0	2	10	GeneticTest
SP186	F	NA	1	1	NA	0	1	NA	0	0	0	2	10	GeneticTest
SP187	M	144	0	0	NA	NA	NA	0	1	1	0	4	6	GeneticTest
SP188	F	92	1	0	0	0	0	1	0	0	0	4	6	GeneticTest
SP189	F	72	1	NA	NA	NA	NA	1	0	0	0	2	10	GeneticTest
SP190	F	63	1	NA	1	NA	NA	0	0	0	0	2	10	GeneticTest
SP191	F	90	1	NA	NA	NA	NA	1	0	0	0	2	10	GeneticTest
SP192	F	87	1	NA	NA	NA	NA	0	0	0	0	2	10	GeneticTest
SP193	M	NA	1	1	0	0	1	NA	0	0	0	2	10	GeneticTest
SP194	F	95	0	0	NA	NA	NA	0	1	1	0	4	6	GeneticTest
SP195	M	142	0	0	NA	NA	NA	0	1	1	0	2	10	GeneticTest
SP196	M	123	1	0	NA	NA	NA	1	0	0	0	2	10	GeneticTest
SP197	F	85	1	0	NA	NA	NA	1	0	0	0	2	10	GeneticTest
SP198	F	52	1	NA	NA	NA	NA	1	0	0	0	2	10	GeneticTest
SP199	M	111	1	0	NA	NA	NA	1	0	0	0	2	10	GeneticTest
SP200	M	32	1	1	NA	NA	NA	1	0	0	0	2	10	GeneticTest
SP201	F	NA	1	1	1	0	1	NA	0	0	0	2	10	GeneticTest
SP202	M	7	1	NA	NA	NA	NA	0	0	0	0	4	6	GeneticTest
SP203	F	56	1	NA	NA	NA	NA	0	0	0	0	2	10	GeneticTest
SP204	F	119	1	1	1	NA	NA	1	0	0	0	2	10	GeneticTest
SP205	M	45	1	1	NA	NA	NA	1	0	0	0	2	10	GeneticTest
SP206	F	91	1	0	0	1	1	1	0	0	0	2	10	GeneticTest
SP207	M	71	1	NA	NA	NA	NA	0	0	0	0	4	6	GeneticTest
SP208	F	52	1	NA	NA	NA	NA	0	0	0	0	2	10	GeneticTest
SP209	M	114	1	0	0	1	1	0	0	0	0	2	10	GeneticTest
SP210	M	144	0	0	NA	NA	NA	0	1	1	0	2	10	GeneticTest
SP211	F	43	1	1	1	NA	NA	1	0	0	0	2	10	GeneticTest
SP212	M	51	0	0	NA	NA	NA	0	0	1	0	2	10	GeneticTest
SP213	F	36	1	0	NA	NA	NA	1	0	0	0	2	10	GeneticTest
SP214	M	28	0	0	NA	NA	NA	0	0	1	0	2	10	GeneticTest
SP215	F	104	0	0	NA	NA	NA	0	1	1	0	2	10	GeneticTest
SP216	F	69	1	0	1	NA	NA	1	0	0	0	2	10	GeneticTest
SP217	M	26	0	0	0	0	0	NA	0	1	0	4	6	GeneticTest
SP218	F	69	1	1	1	0	1	1	0	0	0	2	10	GeneticTest
SP219	F	24	1	1	1	0	0	1	0	0	0	2	10	GeneticTest
SP220	F	88	1	1	0	1	1	NA	0	0	0	2	10	GeneticTest
SP221	M	89	1	1	1	0	0	NA	0	0	0	2	10	GeneticTest
SP222	F	60	1	1	1	0	0	NA	0	0	0	2	10	GeneticTest
SP223	M	48	1	0	0	0	1	1	0	0	0	2	10	GeneticTest
SP224	M	29	1	1	1	0	0	NA	0	0	0	2	10	GeneticTest
SP225	M	55	1	1	1	0	0	NA	0	0	0	2	10	GeneticTest
SP226	M	48	1	1	1	0	0	NA	0	0	0	2	10	GeneticTest
SP227	M	85	1	0	0	0	0	1	0	0	0	2	10	GeneticTest
SP228	F	34	1	1	1	0	1	1	0	0	0	2	10	GeneticTest
SP229	M	112	1	1	1	0	0	NA	0	0	0	2	10	GeneticTest
SP230	M	61	1	1	1	0	0	NA	0	0	0	2	10	GeneticTest
SP231	M	56	0	0	0	0	0	NA	0	1	0	4	6	GeneticTest
SP232	F	40	1	0	0	0	1	NA	0	0	0	6	2	GeneticTest
SP233	F	16	1	0	0	0	0	1	0	0	0	2	10	GeneticTest
SP234	M	66	1	0	0	0	0	1	0	0	0	2	10	GeneticTest
SP235	M	46	1	1	0	0	0	NA	0	0	0	4	6	GeneticTest
SP236	F	NA	NA	NA	NA	NA	NA	NA	NA	NA	NA	2	10	Pedigree
SP237	F	NA	NA	NA	NA	NA	NA	NA	NA	NA	NA	2	10	Pedigree
SP238	F	NA	NA	1	1	1	1	NA	NA	NA	NA	2	10	Pedigree
SP239	F	NA	NA	NA	NA	NA	NA	NA	NA	NA	NA	2	10	Pedigree
SP240	F	NA	NA	NA	NA	NA	NA	NA	NA	NA	NA	2	10	Pedigree
SP241	F	NA	NA	NA	NA	NA	NA	NA	NA	NA	NA	2	10	Pedigree
SP242	F	NA	NA	NA	NA	NA	NA	NA	NA	NA	NA	2	10	Pedigree
SP243	F	NA	NA	NA	NA	NA	NA	NA	NA	NA	NA	2	10	Pedigree
SP244	M	NA	NA	NA	NA	NA	NA	NA	NA	NA	NA	2	10	Pedigree
SP245	M	NA	NA	NA	NA	NA	NA	NA	NA	NA	NA	2	10	Pedigree
SP246	F	NA	NA	NA	NA	NA	NA	NA	NA	NA	NA	2	10	Pedigree
SP247	F	NA	NA	NA	NA	NA	NA	NA	NA	NA	NA	2	10	Pedigree
SP248	F	NA	NA	NA	NA	NA	NA	NA	NA	NA	NA	2	10	Pedigree
SP249	M	NA	NA	NA	NA	NA	NA	NA	NA	NA	NA	2	10	Pedigree
SP250	M	NA	NA	NA	NA	NA	NA	NA	NA	NA	NA	2	10	Pedigree
SP251	F	NA	NA	NA	NA	NA	NA	NA	NA	NA	NA	2	10	Pedigree
SP252	M	NA	NA	NA	NA	NA	NA	NA	NA	NA	NA	2	10	Pedigree
SP253	F	NA	NA	NA	NA	NA	NA	NA	NA	NA	NA	2	10	Pedigree
SP254	F	NA	NA	NA	NA	NA	NA	NA	NA	NA	NA	2	10	Pedigree
SP255	M	NA	NA	NA	NA	NA	NA	NA	NA	NA	NA	2	10	Pedigree
SP256	M	NA	NA	NA	NA	NA	NA	NA	NA	NA	NA	2	10	Pedigree
SP257	M	NA	NA	NA	NA	NA	NA	NA	NA	NA	NA	2	10	Pedigree
SP258	M	NA	NA	NA	NA	NA	NA	NA	NA	NA	NA	2	10	Pedigree
SP259	F	NA	NA	NA	NA	NA	NA	NA	NA	NA	NA	2	10	Pedigree
SP260	F	NA	NA	NA	NA	NA	NA	NA	NA	NA	NA	2	10	Pedigree
SP261	M	NA	NA	NA	NA	NA	NA	NA	NA	NA	NA	2	10	Pedigree
SP262	M	NA	NA	NA	NA	NA	NA	NA	NA	NA	NA	2	10	Pedigree
SP263	M	NA	NA	NA	NA	NA	NA	NA	NA	NA	NA	2	10	Pedigree
SP264	F	NA	NA	NA	NA	NA	NA	NA	NA	NA	NA	2	10	Pedigree
SP265	M	NA	NA	NA	NA	NA	NA	NA	NA	NA	NA	2	10	Pedigree
SP266	F	NA	NA	NA	NA	NA	NA	NA	NA	NA	NA	4	6	Pedigree
SP267	M	NA	NA	NA	NA	NA	NA	NA	NA	NA	NA	4	6	Pedigree
SP268	M	NA	NA	NA	NA	NA	NA	NA	NA	NA	NA	4	6	Pedigree
SP269	M	NA	NA	NA	NA	NA	NA	NA	NA	NA	NA	4	6	Pedigree
SP270	F	NA	NA	NA	NA	NA	NA	NA	NA	NA	NA	4	6	Pedigree
SP271	F	NA	NA	NA	NA	NA	NA	NA	NA	NA	NA	4	6	Pedigree
SP272	M	NA	NA	NA	NA	NA	NA	NA	NA	NA	NA	4	6	Pedigree
SP273	M	NA	NA	NA	NA	NA	NA	NA	NA	NA	NA	4	6	Pedigree
SP274	M	NA	NA	NA	NA	NA	NA	NA	NA	NA	NA	4	6	Pedigree
SP275	M	NA	NA	NA	NA	NA	NA	NA	NA	NA	NA	4	6	Pedigree
SP276	F	NA	NA	NA	NA	NA	NA	NA	NA	NA	NA	4	6	Pedigree
SP277	F	NA	NA	NA	NA	NA	NA	NA	NA	NA	NA	4	6	Pedigree
SP278	M	NA	NA	NA	NA	NA	NA	NA	NA	NA	NA	4	6	Pedigree
SP279	M	NA	NA	NA	NA	NA	NA	NA	NA	NA	NA	4	6	Pedigree
SP280	F	NA	NA	NA	NA	NA	NA	NA	NA	NA	NA	4	6	Pedigree
SP281	M	NA	NA	NA	NA	NA	NA	NA	NA	NA	NA	4	6	Pedigree
SP282	M	NA	NA	NA	NA	NA	NA	NA	NA	NA	NA	4	6	Pedigree
SP283	F	NA	NA	NA	NA	NA	NA	NA	NA	NA	NA	4	6	Pedigree
SP284	F	NA	NA	NA	NA	NA	NA	NA	NA	NA	NA	4	6	Pedigree
SP285	M	NA	NA	NA	NA	NA	NA	NA	NA	NA	NA	4	6	Pedigree
SP286	M	NA	NA	NA	NA	NA	NA	NA	NA	NA	NA	4	6	Pedigree
SP287	M	NA	NA	NA	NA	NA	NA	NA	NA	NA	NA	4	6	Pedigree
SP288	F	NA	NA	NA	NA	NA	NA	NA	NA	NA	NA	4	6	Pedigree
SP289	M	NA	NA	NA	NA	NA	NA	NA	NA	NA	NA	4	6	Pedigree
SP290	F	NA	NA	NA	NA	NA	NA	NA	NA	NA	NA	4	6	Pedigree
SP291	F	NA	NA	NA	NA	NA	NA	NA	NA	NA	NA	4	6	Pedigree
SP292	M	NA	NA	NA	NA	NA	NA	NA	NA	NA	NA	4	6	Pedigree
SP293	F	NA	NA	NA	NA	NA	NA	NA	NA	NA	NA	4	6	Pedigree
SP294	M	NA	NA	NA	NA	NA	NA	NA	NA	NA	NA	4	6	Pedigree
SP295	F	NA	NA	NA	NA	NA	NA	NA	NA	NA	NA	4	6	Pedigree
SP296	F	NA	NA	NA	NA	NA	NA	NA	NA	NA	NA	4	6	Pedigree
SP297	M	NA	NA	NA	NA	NA	NA	NA	NA	NA	NA	4	6	Pedigree
SP298	F	NA	NA	NA	NA	NA	NA	NA	NA	NA	NA	4	6	Pedigree
SP299	M	NA	NA	NA	NA	NA	NA	NA	NA	NA	NA	4	6	Pedigree
SP300	F	NA	NA	NA	NA	NA	NA	NA	NA	NA	NA	4	6	Pedigree
SP301	M	NA	NA	NA	NA	NA	NA	NA	NA	NA	NA	4	6	Pedigree
SP302	F	NA	NA	NA	NA	NA	NA	NA	NA	NA	NA	4	6	Pedigree
SP303	M	NA	NA	NA	NA	NA	NA	NA	NA	NA	NA	4	6	Pedigree
SP304	F	NA	NA	NA	NA	NA	NA	NA	NA	NA	NA	4	6	Pedigree
SP305	F	NA	NA	NA	NA	NA	NA	NA	NA	NA	NA	6	2	Pedigree
SP306	F	NA	NA	NA	NA	NA	NA	NA	NA	NA	NA	6	2	Pedigree
SP307	M	NA	NA	NA	NA	NA	NA	NA	NA	NA	NA	6	2	Pedigree
SP308	F	153	NA	1	0	0	1	0	NA	NA	NA	2	10	Pedigree
SP309	F	153	NA	0	NA	NA	1	1	NA	NA	NA	2	10	Pedigree
SP310	M	152	NA	NA	NA	NA	1	0	NA	NA	NA	2	10	Pedigree
SP311	M	135	NA	0	0	0	0	0	NA	NA	NA	4	6	Pedigree
SP312	F	109	NA	0	0	0	0	1	NA	NA	NA	2	10	Pedigree
SP313	M	96	NA	1	1	1	1	1	NA	NA	NA	2	10	Pedigree
SP314	F	82	NA	0	0	0	0	0	NA	NA	NA	2	10	Pedigree
SP315	F	80	NA	0	1	NA	1	1	NA	NA	NA	2	10	Pedigree
SP316	F	79	NA	0	1	0	1	0	NA	NA	NA	2	10	Pedigree
SP317	M	74	NA	NA	NA	NA	NA	1	NA	NA	NA	2	10	Pedigree
SP318	F	73	NA	0	0	0	0	1	NA	NA	NA	4	6	Pedigree
SP319	F	64	NA	0	1	0	1	0	NA	NA	NA	2	10	Pedigree
SP320	F	54	NA	0	NA	NA	1	0	NA	NA	NA	4	6	Pedigree
SP321	F	44	NA	0	0	0	0	1	NA	NA	NA	4	6	Pedigree
SP322	F	40	NA	0	NA	NA	NA	1	NA	NA	NA	2	10	Pedigree
SP323	F	38	NA	0	0	0	0	0	NA	NA	NA	2	10	Pedigree
SP324	M	38	NA	NA	NA	NA	NA	0	NA	NA	NA	4	6	Pedigree
SP325	M	25	NA	0	0	0	1	1	NA	NA	NA	2	10	Pedigree
SP326	F	22	NA	0	NA	NA	NA	0	NA	NA	NA	4	6	Pedigree
SP327	F	18	NA	0	0	0	0	0	NA	NA	NA	2	10	Pedigree
GSP95	NA	NA	NA	NA	NA	NA	NA	NA	NA	NA	NA	2	2	Calibrator
1Phenotypes are abbreviated as SPAID (S), Fever (F), Arthritis (Ar), Vesicular Hyaluronosis (V), Otitis (O), Amyloidosis (Am), Control 1 (C1), Control 2 (C2) and Control 3 (C3). Membership to a phenotypic group is coded yes (1) or no (0). 2Sex is recorded as male (M) or female (F) and 3age is noted in months. 4The reason for an individual’s inclusion in the manuscript, either as part of the CNV q…
